# Supplementary material for: Correlating Sensory Assessment of Smoke-Tainted Wines with Inter-Laboratory Study Consensus Values for Volatile Phenols
Source: Molecules. 2022 Jul 30;27(15):4892. doi: 10.3390/molecules27154892 (PMC9369848; doi:10.3390/molecules27154892)
Supplement: Supplementary file 1 [file molecules-27-04892-s001.zip]

Archive with 1 entries (1 files):
- molecules-1809630-supplementary.pdf
